# Supplementary material for: Organelle Engineering in Yeast: Enhanced Production of Protopanaxadiol through Manipulation of Peroxisome Proliferation in Saccharomyces cerevisiae
Source: Microorganisms. 2022 Mar 18;10(3):650. doi: 10.3390/microorganisms10030650 (PMC8950469; doi:10.3390/microorganisms10030650)
Supplement: Supplementary file 1 [file microorganisms-10-00650-s001.zip]

Archive with 1 entries (1 files):
- microorganisms-1633422-supplementary.pdf
